# Supplementary material for: Strontium and Magnesium in Otoliths Can Trace Schizothorax grahami (Regan, 1904) Life History
Source: Animals (Basel). 2025 Oct 31;15(21):3170. doi: 10.3390/ani15213170 (PMC12611025; doi:10.3390/ani15213170)
Supplement: Supplementary file 1 [file animals-15-03170-s001.zip]

Archive with 1 entries (1 files):
- animals-3906315-supplementary.pdf
